# Supplementary material for: Weak latitudinal trends in reproductive traits of Afromontane forest trees
Source: Ann Bot. 2023 Jul 5;133(5-6):711–24. doi: 10.1093/aob/mcad080 (PMC11082511; doi:10.1093/aob/mcad080)
Supplement: mcad080_suppl_Supplementary_Data [file mcad080_suppl_supplementary_data.xlsx]

## Sheet: ALL
Genus	Species_name	Tree_Species	Family	Southern_Afrotemperate	Northern_Afrotemperate	Manica_Highlands	Mount_Mulanje	Mount_Kilimanjaro	Mount_Kenya	Tree_Height	LatDis	Biogeo	Flower_Colour	Flower_Size	Pollination_Syndrome	Seed_Coating	Fruit_Colour	Fruit_Size	Dispersal_Syndrome
Acokanthera	oppositifolia	Acokanthera_oppositifolia	Apocynaceae	1	1	1	1	1	1	5	Warm_Temperate_to_Tropical	AFRO	WHITE	25	INSECT	Fleshy	BLACK_PURPLE	13	BIOTIC
Acokanthera	schimperi	Acokanthera_schimperi	Apocynaceae					1	1	10	Tropical	AFRO	PINK_PURPLE	11	INSECT	Fleshy	BLACK_PURPLE	25	BIOTIC
Adenocarpus	mannii	Adenocarpus_mannii	Fabaceae				1	1	1	5	Subtropical_to_Tropical	OTHER	YELLOW	8.5	INSECT	Non-fleshy	BROWN	24	MULTIPLE
Afrocanthium	mundianum	Afrocanthium_mundianum	Rubiaceae	1	1	1				10	Warm_Temperate_to_Subtropical	AFRO	WHITE	3	INSECT	Fleshy	BLACK_PURPLE	11	BIOTIC
Afrocarpus	falcatus	Afrocarpus_falcatus	Podocarpaceae	1	1	1	1	1	1	40	Warm_Temperate_to_Tropical	AFRO	NO_EXTERNAL_FLOWER		WIND	Fleshy	YELLOW	15	BIOTIC
Agarista	salicifolia	Agarista_salicifolia	Ericaceae				1	1	1	15	Subtropical_to_Tropical	PAN	WHITE	5	INSECT	Fleshy	RED	7	BIOTIC
Aidia	micrantha	Aidia_micrantha	Rubiaceae			1	1			12	Subtropical	PALAEO	WHITE	8	INSECT	Fleshy	ORANGE	8	BIOTIC
Alangium	chinense	Alangium_chinense	Cornaceae			1	1	1	1	30	Subtropical_to_Tropical	PALAEO	WHITE	13	INSECT	Fleshy	BLACK_PURPLE	10	BIOTIC
Albizia	gummifera	Albizia_gummifera	Fabaceae			1	1	1	1	30	Subtropical_to_Tropical	PAN	ORANGE_RED	12	INSECT	Non-fleshy	BROWN	210	MULTIPLE
Albizia	schimperiana	Albizia_schimperiana	Fabaceae			1	1	1		40	Subtropical_to_Tropical	PAN	WHITE	7.5	INSECT	Non-fleshy	BROWN	340	MULTIPLE
Alchornea	hirtella	Alchornea_hirtella	Euphorbiaceae		1	1	1	1	1	10	Warm_Temperate_to_Tropical	PAN	ORANGE_RED	2	INSECT	Fleshy	GREEN	9	BIOTIC
Allophylus	abyssinicus	Allophylus_abyssinicus	Sapindaceae			1		1	1	25	Subtropical_to_Tropical	PAN	WHITE	1.5	INSECT	Fleshy	RED	6	BIOTIC
Allophylus	chaunostachys	Allophylus_chaunostachys	Sapindaceae			1	1			10	Subtropical	PAN	WHITE	1.5	INSECT	Fleshy	RED	6	BIOTIC
Allophylus	chirindensis	Allophylus_chirindensis	Sapindaceae			1				15	Subtropical	PAN	WHITE	1.8	INSECT	Fleshy	RED	7	BIOTIC
Allophylus	decipiens	Allophylus_decipiens	Sapindaceae	1						4	Warm_Temperate	PAN	WHITE	1	INSECT	Fleshy	RED	6	BIOTIC
Allophylus	ferrugineus	Allophylus_ferrugineus	Sapindaceae					1	1	6	Tropical	PAN	WHITE	2	INSECT	Fleshy	RED	8	BIOTIC
Aningeria	adolfi-friedericii	Aningeria_adolfi-friedericii	Sapotaceae			1		1	1	45	Subtropical_to_Tropical	AFRO	WHITE	4	INSECT	Fleshy	GREEN	40	BIOTIC
Anthocleista	grandiflora	Anthocleista_grandiflora	Gentianaceae		1	1	1	1	1	35	Warm_Temperate_to_Tropical	AFRO	WHITE	20	INSECT	Fleshy	BROWN	40	BIOTIC
Antidesma	vogelianum	Antidesma_vogelianum	Phyllanthaceae			1	1			10	Subtropical	PALAEO	GREEN	1	INSECT	Fleshy	BLACK_PURPLE	10	BIOTIC
Aphloia	theiformis	Aphloia_theiformis	Aphloiaceae			1	1	1		24	Subtropical_to_Tropical	AFRO	WHITE	3.5	INSECT	Fleshy	GREEN	8	BIOTIC
Apodytes	dimidiata	Apodytes_dimidiata	Metteniusaceae	1	1	1	1	1	1	25	Warm_Temperate_to_Tropical	PALAEO	WHITE	5	INSECT	Fleshy	RED	11	BIOTIC
Astropanax	goetzenii	Astropanax_goetzenii	Araliaceae			1	1	1	1	15	Subtropical_to_Tropical	AFRO	GREEN	5	INSECT	Fleshy	RED	4.5	BIOTIC
Astropanax	polysciadus	Astropanax_polysciadus	Araliaceae					1	1	20	Tropical	AFRO	WHITE	1	INSECT	Fleshy	BLACK_PURPLE	5	BIOTIC
Bersama	abyssinica	Bersama_abyssinica	Francoaceae			1	1	1	1	22	Subtropical_to_Tropical	AFRO	WHITE	20	BIRD_INSECT	Non-fleshy	RED	30	BIOTIC
Bersama	swynnertonii	Bersama_swynnertonii	Francoaceae			1				22	Subtropical	AFRO	PINK_PURPLE	18	BIRD_INSECT	Non-fleshy	ORANGE	20	BIOTIC
Bersama	tysoniana	Bersama_tysoniana	Francoaceae		1					10	Warm_Temperate	AFRO	WHITE	25	BIRD_INSECT	Non-fleshy	RED	30	BIOTIC
Brachylaena	glabra	Brachylaena_glabra	Asteraceae	1						13	Warm_Temperate	AFRO	WHITE	6	INSECT	Non-fleshy	BROWN	7	ABIOTIC
Brachylaena	huillensis	Brachylaena_huillensis	Asteraceae					1	1	40	Tropical	AFRO	WHITE	3	INSECT	Non-fleshy	BROWN	4	ABIOTIC
Brachylaena	neriifolia	Brachylaena_neriifolia	Asteraceae	1						9	Warm_Temperate	AFRO	WHITE	5	INSECT	Non-fleshy	BROWN	5	ABIOTIC
Bridelia	micrantha	Bridelia_micrantha	Phyllanthaceae			1	1	1	1	20	Subtropical_to_Tropical	PALAEO	YELLOW	3	INSECT	Fleshy	BLACK_PURPLE	8	BIOTIC
Bridelia	taitensis	Bridelia_taitensis	Phyllanthaceae					1	1	4.5	Tropical	PALAEO	YELLOW	2	INSECT	Fleshy	BLACK_PURPLE	9	BIOTIC
Brillantaisia	cicatricosa	Brillantaisia_cicatricosa	Acanthaceae				1			5	Subtropical	AFRO	PINK_PURPLE	52	INSECT	Non-fleshy	BROWN	45	MULTIPLE
Brucea	antidysenterica	Brucea_antidysenterica	Simaroubaceae					1	1	10	Tropical	PALAEO	GREEN	3	INSECT	Fleshy	RED	14	BIOTIC
Buddleja	auriculata	Buddleja_auriculata	Scrophulariaceae		1	1				6	Warm_Temperate_to_Subtropical	PAN	WHITE	7.5	INSECT	Non-fleshy	BROWN	6	ABIOTIC
Buddleja	pulchella	Buddleja_pulchella	Scrophulariaceae			1		1		7	Subtropical_to_Tropical	PAN	WHITE	9	INSECT	Non-fleshy	BROWN	5	ABIOTIC
Buddleja	saligna	Buddleja_saligna	Scrophulariaceae	1	1					10	Warm_Temperate	PAN	WHITE	4	INSECT	Non-fleshy	BROWN	2	ABIOTIC
Buddleja	salviifolia	Buddleja_salviifolia	Scrophulariaceae	1	1	1	1			8	Warm_Temperate_to_Subtropical	PAN	WHITE	10	INSECT	Non-fleshy	BROWN	5	ABIOTIC
Burchellia	bubalina	Burchellia_bubalina	Rubiaceae	1						10	Warm_Temperate	AFRO	ORANGE_RED	25	BIRD_INSECT	Fleshy	GREEN	15	BIOTIC
Buxus	macowanii	Buxus_macowanii	Buxaceae		1					7	Warm_Temperate	OTHER	GREEN	2	INSECT	Non-fleshy	GREEN	7	ABIOTIC
Buxus	nyasica	Buxus_nyasica	Buxaceae				1			8	Subtropical	OTHER	WHITE	3	INSECT	Non-fleshy	GREEN	7	ABIOTIC
Calodendrum	capense	Calodendrum_capense	Rutaceae	1	1	1	1	1	1	20	Warm_Temperate_to_Tropical	AFRO	PINK_PURPLE	40	INSECT	Non-fleshy	BROWN	35	BIOTIC
Calpurnia	aurea subsp. aurea	Calpurnia_aurea_subsp_aurea	Fabaceae		1	1		1	1	7	Warm_Temperate_to_Tropical	AFRO	YELLOW	25	INSECT	Non-fleshy	BROWN	100	MULTIPLE
Canthium	bugoyense	Canthium_bugoyense	Rubiaceae					1	1	6	Tropical	PALAEO	GREEN	3.5	INSECT	Fleshy	YELLOW	13	BIOTIC
Canthium	ciliatum	Canthium_ciliatum	Rubiaceae		1					4	Warm_Temperate	PALAEO	WHITE	4	INSECT	Fleshy	BLACK_PURPLE	13	BIOTIC
Canthium	inerme	Canthium_inerme	Rubiaceae	1	1	1				15	Warm_Temperate_to_Subtropical	PALAEO	GREEN	3	INSECT	Fleshy	BLACK_PURPLE	15	BIOTIC
Canthium	kuntzeanum	Canthium_kuntzeanum	Rubiaceae	1	1	1				10	Warm_Temperate_to_Subtropical	PALAEO	GREEN	5	INSECT	Fleshy	BLACK_PURPLE	15	BIOTIC
Canthium	oligocarpum	Canthium_oligocarpum	Rubiaceae			1	1	1	1	25	Subtropical_to_Tropical	PALAEO	GREEN	5	INSECT	Fleshy	BLACK_PURPLE	25	BIOTIC
Carvalhoa	campanulata	Carvalhoa_campanulata	Apocynaceae				1			6	Subtropical	AFRO	YELLOW	10	INSECT	Fleshy	YELLOW	60	BIOTIC
Casearia	battiscombei	Casearia_battiscombei	Salicaceae			1	1	1	1	30	Subtropical_to_Tropical	PAN	GREEN	3	INSECT	Fleshy	YELLOW	10	BIOTIC
Cassine	peragua	Cassine_peragua	Celastraceae	1						12	Warm_Temperate	PALAEO	WHITE	5	INSECT	Fleshy	BLACK_PURPLE	15	BIOTIC
Cassinopsis	ilicifolia	Cassinopsis_ilicifolia	Icacinaceae	1	1	1				5	Warm_Temperate	AFRO	WHITE	2	INSECT	Fleshy	ORANGE	13	BIOTIC
Cassinopsis	tinifolia	Cassinopsis_tinifolia	Icacinaceae			1				4	Subtropical	AFRO	WHITE	3	INSECT	Fleshy	BLACK_PURPLE	8	BIOTIC
Cassipourea	gummiflua	Cassipourea_gummiflua	Rhizophoraceae			1	1	1	1	40	Subtropical_to_Tropical	PAN	GREEN	6	INSECT	Fleshy	GREEN	7	BIOTIC
Cassipourea	malosana	Cassipourea_malosana	Rhizophoraceae		1	1	1	1	1	30	Warm_Temperate_to_Tropical	PAN	WHITE	8	INSECT	Fleshy	BLACK_PURPLE	10	BIOTIC
Catha	edulis	Catha_edulis	Celastraceae			1	1	1	1	20	Subtropical_to_Tropical	AFRO	WHITE	1.5	INSECT	Non-fleshy	BROWN	10	ABIOTIC
Celtis	africana	Celtis_africana	Cannabaceae	1	1	1	1	1	1	30	Warm_Temperate_to_Tropical	OTHER	GREEN	3	INSECT	Fleshy	YELLOW	6	BIOTIC
Chassalia	parvifolia	Chassalia_parvifolia	Rubiaceae					1		7.5	Tropical	PALAEO	WHITE	2	INSECT	Fleshy	BLACK_PURPLE	5	BIOTIC
Clausena	anisata	Clausena_anisata	Rutaceae	1	1	1	1	1	1	10	Warm_Temperate_to_Tropical	PALAEO	WHITE	10	INSECT	Fleshy	BLACK_PURPLE	7	BIOTIC
Clerodendrum	johnstonii	Clerodendrum_johnstonii	Lamiaceae					1	1	10.5	Tropical	PAN	WHITE	4	INSECT	Fleshy	BLACK_PURPLE	12	BIOTIC
Clutia	abyssinica	Clutia__abyssinica	Peraceae				1	1	1	6	Subtropical_to_Tropical	AFRO	WHITE	2.5	INSECT	Fleshy	GREEN	5	ABIOTIC
Clutia	pulchella	Clutia__pulchella	Peraceae	1						6	Warm_Temperate	AFRO	WHITE	2	INSECT	Fleshy	BROWN	5	MULTIPLE
Coffea	ligustroides	Coffea_ligustroides	Rubiaceae			1	1			5	Subtropical	AFRO	WHITE	8	INSECT	Fleshy	ORANGE	9	BIOTIC
Coffea	salvatrix	Coffea_salvatrix	Rubiaceae			1				5	Subtropical	AFRO	WHITE	11	INSECT	Fleshy	BLACK_PURPLE	9	BIOTIC
Cola	greenwayi	Cola_greenwayi	Malvaceae			1	1	1	1	30	Subtropical_to_Tropical	AFRO	GREEN	10	INSECT	Non-fleshy	YELLOW	20	BIOTIC
Combretum	kraussii	Combretum_kraussii	Combretaceae		1					9	Warm_Temperate	PAN	WHITE	5	INSECT	Non-fleshy	BROWN	20	MULTIPLE
Cornus	volkensii	Cornus_volkensii	Cornaceae			1	1	1	1	30	Subtropical_to_Tropical	PALAEO	YELLOW	3	INSECT	Fleshy	BLACK_PURPLE	11	BIOTIC
Craibia	brevicaudata subs. baptistarum	Craibia_brevicaudata_subs_baptistarum	Fabaceae			1	1	1	1	25	Subtropical_to_Tropical	AFRO	WHITE	19	INSECT	Non-fleshy	BROWN	100	ABIOTIC
Crotalaria	capensis	Crotalaria_capensis	Fabaceae	1	1	1				5	Warm_Temperate_to_Subtropical	PAN	YELLOW	24	INSECT	Non-fleshy	BROWN	68	MULTIPLE
Croton	macrostachyus	Croton_macrostachyus	Euphorbiaceae				1	1	1	30	Tropical	PAN	WHITE	4.5	INSECT	Non-fleshy	WHITE	12	BIOTIC
Croton	megalocarpus	Croton_megalocarpus	Euphorbiaceae					1	1	30	Tropical	PAN	WHITE	5	INSECT	Non-fleshy	BROWN	45	BIOTIC
Croton	sylvaticus	Croton_sylvaticus	Euphorbiaceae			1	1	1	1	25	Subtropical_to_Tropical	PAN	WHITE	3	INSECT	Non-fleshy	ORANGE	13	BIOTIC
Cryptocarya	liebertiana	Cryptocarya_liebertiana	Lauraceae		1	1	1			25	Warm_Temperate_to_Subtropical	PAN	GREEN	3	INSECT	Fleshy	BLACK_PURPLE	20	BIOTIC
Cryptocarya	woodii	Cryptocarya_woodii	Lauraceae		1					10	Warm_Temperate	PAN	GREEN	3.7	INSECT	Fleshy	BLACK_PURPLE	17	BIOTIC
Cunonia	capensis	Cunonia_capensis	Cunoniaceae	1						18	Warm_Temperate	OTHER	WHITE	5	INSECT	Non-fleshy	BROWN	10	MULTIPLE
Curtisia	dentata	Curtisia_dentata	Curtisiaceae	1	1	1				18	Warm_Temperate_to_Subtropical	AFRO	WHITE	1.5	INSECT	Fleshy	YELLOW	10	BIOTIC
Cussonia	holstii	Cussonia_holstii	Araliaceae					1	1	20	Tropical	AFRO	GREEN	5	INSECT	Fleshy	BLACK_PURPLE	6	BIOTIC
Cussonia	spicata	Cussonia_spicata	Araliaceae	1	1	1	1	1	1	30	Warm_Temperate_to_Tropical	AFRO	GREEN	5	INSECT	Fleshy	BLACK_PURPLE	6	BIOTIC
Cylicomorpha	parviflora	Cylicomorpha_parviflora	Caricaceae					1	1	35	Tropical	AFRO	WHITE	15	INSECT	Fleshy	YELLOW	80	BIOTIC
Dais	cotinifolia	Dais_cotinifolia	Thymelaeaceae		1	1				7	Warm_Temperate_to_Subtropical	AFRO	PINK_PURPLE	40	BIRD_INSECT	Non-fleshy	BROWN	4	MULTIPLE
Dasylepis	integra	Dasylepis_integra	Achariaceae					1		35	Tropical	AFRO	WHITE	5	INSECT	Non-fleshy	BLACK_PURPLE	20	MULTIPLE
Deinbollia	kilimandscharica	Deinbollia_kilimandscharica	Sapindaceae					1	1	12	Tropical	AFRO	WHITE	5	INSECT	Fleshy	YELLOW	18	BIOTIC
Dicranolepis	usambarica	Dicranolepis_usambarica	Thymelaeaceae					1		15	Tropical	AFRO	WHITE	14	INSECT	Fleshy	RED	12	BIOTIC
Didymosalpinx	norae	Didymosalpinx_norae	Rubiaceae			1				8	Subtropical	AFRO	WHITE	20	INSECT	Fleshy	GREEN	33	BIOTIC
Diospyros	abyssinica	Diospyros_abyssinica	Ebenaceae			1	1	1	1	35	Subtropical_to_Tropical	PAN	WHITE	5	INSECT	Fleshy	BLACK_PURPLE	15	BIOTIC
Diospyros	dichrophylla	Diospyros_dichrophylla	Ebenaceae	1						13	Warm_Temperate	PAN	WHITE	10	INSECT	Fleshy	YELLOW	30	BIOTIC
Diospyros	whyteana	Diospyros_whyteana	Ebenaceae	1	1	1	1			10	Warm_Temperate_to_Subtropical	PAN	WHITE	10	INSECT	Fleshy	RED	15	BIOTIC
Discopodium	penninervium	Discopodium_penninervium	Solanaceae					1	1	6	Tropical	AFRO	WHITE	8.5	INSECT	Fleshy	ORANGE	9	BIOTIC
Dombeya	burgessiae	Dombeya_burgessiae	Malvaceae			1	1	1	1	4	Subtropical_to_Tropical	AFRO	PINK_PURPLE	50	INSECT	Non-fleshy	BROWN	10	ABIOTIC
Dombeya	torrida	Dombeya_torrida	Malvaceae					1	1	20	Tropical	AFRO	PINK_PURPLE	19	INSECT	Non-fleshy	BROWN	10	ABIOTIC
Dovyalis	abyssinica	Dovyalis_abyssinica	Salicaceae					1	1	15	Tropical	PALAEO	YELLOW	6	INSECT	Fleshy	RED	20	BIOTIC
Dovyalis	lucida	Dovyalis_lucida	Salicaceae		1	1				10	Warm_Temperate_to_Subtropical	PALAEO	YELLOW	3	INSECT	Fleshy	RED	15	BIOTIC
Dovyalis	macrocalyx	Dovyalis_macrocalyx	Salicaceae			1	1			12	Subtropical	PALAEO	YELLOW	6	INSECT	Fleshy	RED	20	BIOTIC
Dovyalis	rhamnoides	Dovyalis_rhamnoides	Salicaceae	1	1					7	Warm_Temperate	PALAEO	WHITE	3	INSECT	Fleshy	RED	13	BIOTIC
Dovyalis	zeyheri	Dovyalis_zeyheri	Salicaceae		1	1				13	Warm_Temperate_to_Subtropical	PALAEO	YELLOW	10	INSECT	Fleshy	ORANGE	25	BIOTIC
Drypetes	gerrardii	Drypetes_gerrardii	Putranjivaceae		1	1	1	1	1	30	Warm_Temperate_to_Tropical	PALAEO	YELLOW	3	INSECT	Fleshy	ORANGE	15	BIOTIC
Ehretia	cymosa subs divaricata	Ehretia_cymosa_subs_divaricata	Boraginaceae			1		1	1	25	Subtropical_to_Tropical	PAN	WHITE	6	INSECT	Fleshy	RED	10	BIOTIC
Ekebergia	capensis	Ekebergia_capensis	Meliaceae	1	1	1	1	1	1	35	Warm_Temperate_to_Tropical	AFRO	WHITE	5	INSECT	Fleshy	RED	15	BIOTIC
Ekebergia	pterophylla	Ekebergia_pterophylla	Meliaceae		1					5	Warm_Temperate	AFRO	WHITE	5	INSECT	Fleshy	RED	9	BIOTIC
Elaeodendron	croceum	Elaeodendron_croceum	Celastraceae	1	1	1				10	Warm_Temperate_to_Subtropical	PAN	WHITE	8	INSECT	Fleshy	YELLOW	25	BIOTIC
Elaeodendron	schinoides	Elaeodendron_schinoides	Celastraceae	1						8	Warm_Temperate	PAN	WHITE	7	INSECT	Fleshy	BROWN	13	BIOTIC
Empogona	lanceolata	Empogona_lanceolata	Rubiaceae		1					6	Warm_Temperate	AFRO	WHITE	13	INSECT	Fleshy	BLACK_PURPLE	5	BIOTIC
Englerophytum	magalismontanum	Englerophytum_magalismontanum	Sapotaceae		1	1	1			18	Warm_Temperate_to_Subtropical	AFRO	PINK_PURPLE	10	INSECT	Fleshy	RED	25	BIOTIC
Entandrophragma	excelsum	Entandrophragma_excelsum	Meliaceae					1		60	Tropical	AFRO	WHITE	7	INSECT	Non-fleshy	BROWN	250	ABIOTIC
Erica	arborea	Erica_arborea	Ericaceae					1	1	7.5	Tropical	OTHER	WHITE	4	BIRD_INSECT	Non-fleshy	BROWN	2	ABIOTIC
Erica	mannii	Erica_mannii	Ericaceae			1		1	1	10	Subtropical_to_Tropical	OTHER	PINK_PURPLE	2	BIRD_INSECT	Non-fleshy	BROWN	1	ABIOTIC
Erica	nyassana	Erica_nyassana	Ericaceae				1			6	Subtropical	OTHER	ORANGE_RED	1.5	BIRD_INSECT	Non-fleshy	BROWN	1	ABIOTIC
Erythrina	lysistemon	Erythrina_lysistemon	Fabaceae		1	1	1			12	Warm_Temperate_to_Subtropical	PAN	ORANGE_RED	90	BIRD_INSECT	Non-fleshy	BROWN	150	MULTIPLE
Erythrococca	bongensis	Erythrococca_bongensis	Euphorbiaceae						1	6	Tropical	AFRO	GREEN	1.5	INSECT	Fleshy	BLACK_PURPLE	4	BIOTIC
Erythrococca	polyandra	Erythrococca_polyandra	Euphorbiaceae			1	1	1		5	Subtropical_to_Tropical	AFRO	GREEN	4	INSECT	Fleshy	BLACK_PURPLE	9	BIOTIC
Erythroxylum	emarginatum	Erythroxylum_emarginatum	Erythroxylaceae			1	1	1	1	9	Subtropical_to_Tropical	PAN	WHITE	10	INSECT	Fleshy	RED	10	BIOTIC
Euclea	crispa	Euclea_crispa	Ebenaceae	1	1	1	1			6	Warm_Temperate_to_Subtropical	AFRO	WHITE	4	INSECT	Fleshy	BLACK_PURPLE	5	BIOTIC
Euclea	divinorum	Euclea_divinorum	Ebenaceae				1	1	1	18	Subtropical_to_Tropical	AFRO	WHITE	4	INSECT	Fleshy	BLACK_PURPLE	7	BIOTIC
Fagaropsis	angolensis	Fagaropsis_angolensis	Rutaceae			1		1	1	40	Subtropical_to_Tropical	AFRO	WHITE	6	INSECT	Fleshy	GREEN	7	BIOTIC
Faurea	arborea	Faurea_arborea	Proteaceae					1	1	15	Tropical	AFRO	YELLOW	13	INSECT	Non-fleshy	BROWN	4	ABIOTIC
Faurea	macnaughtonii	Faurea_macnaughtonii	Proteaceae	1	1					25	Warm_Temperate	AFRO	WHITE	6	INSECT	Non-fleshy	BROWN	4	ABIOTIC
Faurea	racemosa	Faurea_racemosa	Proteaceae				1			30	Subtropical	AFRO	ORANGE_RED	4	INSECT	Non-fleshy	BROWN	4	ABIOTIC
Faurea	rubriflora	Faurea_rubriflora	Proteaceae			1				25	Subtropical	AFRO	ORANGE_RED	6	INSECT	Non-fleshy	BROWN	3	ABIOTIC
Fernandoa	abbreviata	Fernandoa_abbreviata	Bignoniaceae				1			18	Subtropical	AFRO	ORANGE_RED	40	BIRD_INSECT	Non-fleshy	BROWN	600	MULTIPLE
Ficus	burtt-davyi	Ficus_burtt-davyi	Moraceae	1						5	Warm_Temperate	PAN	NO_EXTERNAL_FLOWER		INSECT	Fleshy	YELLOW	10	BIOTIC
Ficus	chirindensis	Ficus_chirindensis	Moraceae			1				50	Subtropical	PAN	NO_EXTERNAL_FLOWER		INSECT	Fleshy	GREEN	40	BIOTIC
Ficus	craterostoma	Ficus_craterostoma	Moraceae		1	1				10	Warm_Temperate_to_Subtropical	PAN	NO_EXTERNAL_FLOWER		INSECT	Fleshy	YELLOW	10	BIOTIC
Ficus	scassellatii subs scassellatii	Ficus_scassellatii_subs_scassellatii	Moraceae			1	1			30	Subtropical	PAN	NO_EXTERNAL_FLOWER		INSECT	Fleshy	GREEN	20	BIOTIC
Ficus	sur	Ficus_sur	Moraceae	1	1	1	1	1	1	30	Warm_Temperate_to_Tropical	PAN	NO_EXTERNAL_FLOWER		INSECT	Fleshy	YELLOW	40	BIOTIC
Ficus	thonningii	Ficus_thonningii	Moraceae		1	1	1	1	1	25	Warm_Temperate_to_Tropical	PAN	NO_EXTERNAL_FLOWER		INSECT	Fleshy	YELLOW	20	BIOTIC
Ficus	vallis-choudae	Ficus_vallis-choudae	Moraceae			1	1	1	1	30	Subtropical_to_Tropical	PAN	NO_EXTERNAL_FLOWER		INSECT	Fleshy	ORANGE	40	BIOTIC
Filicium	decipiens	Filicium_decipiens	Sapindaceae			1	1	1	1	24	Subtropical_to_Tropical	PALAEO	YELLOW	1.3	INSECT	Fleshy	GREEN	10	BIOTIC
Flacourtia	indica	Flacourtia_indica	Salicaceae		1	1	1	1	1	15	Warm_Temperate_to_Tropical	PALAEO	WHITE	2.5	INSECT	Fleshy	RED	25	BIOTIC
Galiniera	saxifraga	Galiniera_saxifraga	Rubiaceae					1	1	10	Tropical	AFRO	WHITE	10	INSECT	Fleshy	RED	9	BIOTIC
Gambeya	gorungosana	Gambeya_gorungosana	Sapotaceae			1	1	1	1	35	Subtropical_to_Tropical	AFRO	WHITE	2	INSECT	Fleshy	BROWN	40	BIOTIC
Garcinia	kingaensis	Garcinia_kingaensis	Clusiaceae			1	1			20	Subtropical	PAN	WHITE	10	INSECT	Fleshy	ORANGE	25	BIOTIC
Garcinia	tanzaniensis	Garcinia_tanzaniensis	Clusiaceae					1		15	Tropical	PAN	WHITE	8	INSECT	Fleshy	YELLOW	30	BIOTIC
Garcinia	volkensii	Garcinia_volkensii	Clusiaceae					1	1	15	Tropical	PAN	WHITE	9	INSECT	Fleshy	YELLOW	30	BIOTIC
Gonioma	kamassi	Gonioma_kamassi	Apocynaceae	1						10	Warm_Temperate	AFRO	WHITE	7	INSECT	Non-fleshy	BROWN	40	ABIOTIC
Grewia	occidentalis	Grewia_occidentalis	Malvaceae	1	1	1				6	Warm_Temperate_to_Subtropical	PALAEO	PINK_PURPLE	30	INSECT	Fleshy	BLACK_PURPLE	25	BIOTIC
Grewia	similis	Grewia_similis	Malvaceae					1	1	7.5	Tropical	PALAEO	PINK_PURPLE	25	INSECT	Fleshy	ORANGE	15	BIOTIC
Grewia	stolzii	Grewia_stolzii	Malvaceae			1	1			4	Subtropical	PALAEO	WHITE	30	INSECT	Fleshy	RED	10	BIOTIC
Gymnosporia	harveyana	Gymnosporia_harveyana	Celastraceae		1	1				6	Warm_Temperate_to_Subtropical	PALAEO	WHITE	2	INSECT	Fleshy	RED	13	BIOTIC
Gymnosporia	nemorosa	Gymnosporia_nemorosa	Celastraceae	1						5	Warm_Temperate	PALAEO	WHITE	2	INSECT	Fleshy	RED	4	BIOTIC
Hagenia	abyssinica	Hagenia_abyssinica	Rosaceae					1	1	25	Tropical	AFRO	PINK_PURPLE	8	INSECT	Non-fleshy	BROWN	2.5	ABIOTIC
Halleria	lucida	Halleria_lucida	Stilbaceae	1	1	1	1	1	1	12	Warm_Temperate_to_Tropical	AFRO	ORANGE_RED	40	BIRD	Fleshy	BLACK_PURPLE	10	BIOTIC
Harpephyllum	caffrum	Harpephyllum_caffrum	Anacardiaceae		1					15	Warm_Temperate	AFRO	WHITE	3	INSECT	Fleshy	RED	30	BIOTIC
Harungana	madagascariensis	Harungana_madagascariensis	Hypericaceae			1	1	1	1	12	Subtropical_to_Tropical	AFRO	WHITE	6	INSECT	Fleshy	RED	4	BIOTIC
Heinsenia	diervilleoides	Heinsenia_diervilleoides	Rubiaceae			1	1	1	1	15	Subtropical_to_Tropical	AFRO	WHITE	8.5	INSECT	Fleshy	BLACK_PURPLE	13	BIOTIC
Heteromorpha	arborescens subs abyssinca (trifoliata)	Heteromorpha_arborescens_subs_abyssinca	Apiaceae		1	1	1	1	1	8	Warm_Temperate_to_Tropical	AFRO	WHITE	4	INSECT	Non-fleshy	BROWN	7	ABIOTIC
Hibiscus	burtt-davyi	Hibiscus_burtt-davyi	Malvaceae			1	1			7	Subtropical	PAN	PINK_PURPLE	50	BIRD_INSECT	Non-fleshy	BROWN	13	ABIOTIC
Hippobromus	pauciflorus	Hippobromus_pauciflorus	Sapindaceae	1	1					4	Warm_Temperate	AFRO	YELLOW	10	INSECT	Fleshy	BLACK_PURPLE	10	BIOTIC
Homalium	dentatum	Homalium_dentatum	Salicaceae		1	1	1			30	Warm_Temperate_to_Subtropical	PAN	WHITE	5	INSECT	Non-fleshy	BROWN	3	ABIOTIC
Hymenodictyon	floribundum	Hymenodictyon_floribundum	Rubiaceae			1	1			8	Subtropical	PALAEO	YELLOW	7	INSECT	Non-fleshy	BROWN	15	ABIOTIC
Ilex	mitis	Ilex_mitis	Aquifoliaceae	1	1	1	1	1	1	30	Warm_Temperate_to_Tropical	OTHER	WHITE	7	INSECT	Fleshy	RED	6	BIOTIC
Indigofera	lyallii subs lyallii	Indigofera_lyallii_subs_lyallii	Fabaceae		1	1	1			6	Warm_Temperate_to_Subtropical	PAN	ORANGE_RED	50	INSECT	Non-fleshy	BROWN	3	MULTIPLE
Itea	rhamnoides	Itea_rhamnoides	Iteaceae		1	1	1			18	Warm_Temperate_to_Subtropical	AFRO	WHITE	3.3	INSECT	Non-fleshy	BROWN	6	BIOTIC
Ixora	scheffleri	Ixora_scheffleri	Rubiaceae				1		1	12	Subtropical_to_Tropical	PAN	PINK_PURPLE	15	INSECT	Fleshy	RED	10	BIOTIC
Juniperus	procera	Juniperus_procera	Cupressaceae					1	1	35	Tropical	OTHER	NO_EXTERNAL_FLOWER		WIND	Non-fleshy	BLACK_PURPLE	6	BIOTIC
Kiggelaria	africana	Kiggelaria_africana	Achariaceae	1	1	1	1	1		15	Warm_Temperate_to_Tropical	AFRO	WHITE	20	INSECT	Non-fleshy	RED	20	BIOTIC
Kuloa	usambarensis	Kuloa_usambarensis	Lauraceae					1	1	35	Tropical	AFRO	YELLOW	3	INSECT	Fleshy	BROWN	10	BIOTIC
Lachnostylis	hirta	Lachnostylis_hirta	Phyllanthaceae	1						15	Warm_Temperate	AFRO	WHITE	4	INSECT	Fleshy	GREEN	10	ABIOTIC
Lasianthus	kilimandscharicus subs kilimandscharicus	Lasianthus_kilimandscharicus_kilimandscharicus	Rubiaceae			1	1	1	1	10	Subtropical_to_Tropical	PAN	WHITE	10	INSECT	Fleshy	BLACK_PURPLE	10	BIOTIC
Lasiodiscus	usambarensis	Lasiodiscus_usambarensis	Rhamnaceae			1	1			8	Subtropical	AFRO	WHITE	2	INSECT	Fleshy	GREEN	10	ABIOTIC
Lasiosiphon	glauca	Lasiosiphon_glauca	Thymelaeaceae					1	1	10	Tropical	PALAEO	YELLOW	5	BIRD_INSECT	Fleshy	BROWN	4	BIOTIC
Lauridia	tetragona	Lauridia_tetragona	Celastraceae	1						5	Warm_Temperate	AFRO	WHITE	3	INSECT	Fleshy	BLACK_PURPLE	8	BIOTIC
Lepidotrichilia	volkensii	Lepidotrichilia_volkensii	Meliaceae				1	1	1	10	Subtropical_to_Tropical	AFRO	WHITE	5	INSECT	Fleshy	GREEN	15
Leptonychia	usambarensis	Leptonychia_usambarensis	Malvaceae					1		20	Tropical	PALAEO	WHITE	1.8	INSECT	Non-fleshy	GREEN	17	BIOTIC
Loxostylis	alata	Loxostylis_alata	Anacardiaceae	1						6	Warm_Temperate	AFRO	WHITE	20	INSECT	Fleshy	RED	4	BIOTIC
Macaranga	capensis	Macaranga_capensis	Euphorbiaceae			1	1	1	1	25	Subtropical_to_Tropical	PALAEO	WHITE	5	INSECT	Fleshy	YELLOW	10	BIOTIC
Macaranga	conglomerata	Macaranga_conglomerata	Euphorbiaceae					1	1	30	Tropical	PALAEO	WHITE	7	INSECT	Fleshy	YELLOW	8	BIOTIC
Macaranga	mellifera	Macaranga_mellifera	Euphorbiaceae			1				30	Subtropical	PALAEO	WHITE	5	INSECT	Fleshy	YELLOW	4	BIOTIC
Maerua	racemulosa	Maerua_racemulosa	Capparaceae	1						5	Warm_Temperate	PALAEO	WHITE	5	INSECT	Fleshy	YELLOW	10	BIOTIC
Maerua	triphylla johannis	Maerua_triphylla_johannis	Capparaceae					1	1	9	Tropical	PALAEO	WHITE	4.5	INSECT	Fleshy	BROWN	50	BIOTIC
Maesa	lanceolata	Maesa_lanceolata	Primulaceae		1	1	1	1	1	16	Warm_Temperate_to_Tropical	PALAEO	WHITE	1.8	INSECT	Fleshy	GREEN	4	BIOTIC
Mallotus	oppositifolius	Mallotus_oppositifolius	Euphorbiaceae			1	1	1	1	13	Subtropical_to_Tropical	PALAEO	WHITE	4	INSECT	Fleshy	YELLOW	10
Manilkara	discolor	Manilkara_discolor	Sapotaceae			1	1	1		24	Subtropical_to_Tropical	PAN	YELLOW	7	INSECT	Fleshy	YELLOW	12	BIOTIC
Markhamia	lutea	Markhamia_lutea	Bignoniaceae					1	1	30	Tropical	PALAEO	YELLOW	25	BIRD_INSECT	Non-fleshy	BROWN	800	ABIOTIC
Maytenus	acuminata	Maytenus_acuminata	Celastraceae	1	1	1	1	1	1	15	Warm_Temperate_to_Tropical	PAN	WHITE	6	INSECT	Fleshy	ORANGE	10	BIOTIC
Maytenus	albata	Maytenus_albata	Celastraceae		1					10	Warm_Temperate	PAN	WHITE	6	INSECT	Fleshy	ORANGE	10	BIOTIC
Maytenus	chasei	Maytenus_chasei	Celastraceae			1				6	Subtropical	PAN	WHITE	5	INSECT	Fleshy	GREEN	10	BIOTIC
Maytenus	peduncularis	Maytenus_peduncularis	Celastraceae	1	1					25	Warm_Temperate	PAN	WHITE	3	INSECT	Fleshy	YELLOW	10	BIOTIC
Maytenus	undata	Maytenus_undata	Celastraceae	1	1	1	1	1	1	12	Warm_Temperate_to_Tropical	PAN	WHITE	9	INSECT	Fleshy	RED	7	BIOTIC
Memecylon	natalense	Memecylon_natalense	Melastomataceae				1			7	Subtropical	PALAEO	WHITE	7	INSECT	Fleshy	BLACK_PURPLE	10	BIOTIC
Mikaniopsis	bambuseti	Mikaniopsis_bambuseti	Asteraceae						1	8	Tropical	AFRO	YELLOW	8.2	INSECT	Non-fleshy	WHITE	2.4	ABIOTIC
Millettia	dura	Millettia_dura	Fabaceae						1	13	Tropical	PALAEO	PINK_PURPLE	25	INSECT	Non-fleshy	BROWN	200	MULTIPLE
Millettia	oblata subs teitensis	Millettia_oblata_subs_teitensis	Fabaceae					1		30	Tropical	PALAEO	PINK_PURPLE	14	INSECT	Non-fleshy	BROWN	60	MULTIPLE
Mitragyna	rubrostipulata	Mitragyna_rubrostipulata	Rubiaceae					1	1	35	Tropical	PALAEO	WHITE	2.5	INSECT	Non-fleshy	BROWN	9	ABIOTIC
Mussaenda	microdonta	Mussaenda_microdonta	Rubiaceae					1	1	9	Tropical	PALAEO	YELLOW	12	INSECT	Fleshy	GREEN	10	BIOTIC
Myrianthus	holstii	Myrianthus_holstii	Urticaceae			1	1	1	1	20	Subtropical_to_Tropical	AFRO	GREEN	6	INSECT	Fleshy	YELLOW	40	BIOTIC
Myrica	pilulifera	Myrica_pilulifera	Myricaceae		1	1	1			12	Warm_Temperate_to_Subtropical	OTHER	GREEN	2	WIND	Fleshy	BLACK_PURPLE	5	BIOTIC
Myrsine	melanophloeos	Myrsine_melanophloeos	Primulaceae	1	1	1	1	1	1	25	Warm_Temperate_to_Tropical	PAN	WHITE	5	INSECT	Fleshy	BLACK_PURPLE	5	BIOTIC
Mystroxylon	aethiopicum	Mystroxylon_aethiopicum	Celastraceae	1	1	1	1	1	1	12	Warm_Temperate_to_Tropical	PALAEO	GREEN	2.5	INSECT	Fleshy	RED	20	BIOTIC
Necepsia	castaneifolia subs chirindica	Necepsia_castaneifolia_subs_chirindica	Euphorbiaceae			1				9	Subtropical	AFRO	WHITE	2	INSECT	Fleshy	GREEN	18
Neoboutonia	macrocalyx	Neoboutonia_macrocalyx	Euphorbiaceae			1	1	1	1	30	Subtropical_to_Tropical	AFRO	WHITE	3	INSECT	Non-fleshy	BROWN	13	BIOTIC
Neocussonia	umbellifera	Neocussonia_umbellifera	Araliaceae	1	1	1	1			15	Warm_Temperate_to_Subtropical	AFRO	WHITE	4	INSECT	Fleshy	RED	3	BIOTIC
Newtonia	buchananii	Newtonia_buchananii	Fabaceae			1	1	1	1	40	Subtropical_to_Tropical	PAN	YELLOW	3	INSECT	Non-fleshy	BROWN	320	MULTIPLE
Nidorella	vernonioides	Nidorella_vernonioides	Asteraceae					1	1	9	Tropical	PALAEO	YELLOW	19	INSECT	Non-fleshy	BROWN	2	ABIOTIC
Noronhia	battiscombei	Noronhia_battiscombei	Oleaceae			1	1			15	Subtropical	AFRO	WHITE	10	INSECT	Fleshy	BLACK_PURPLE	18	BIOTIC
Noronhia	foveolata	Noronhia_foveolata	Oleaceae	1	1	1				10	Warm_Temperate_to_Subtropical	AFRO	WHITE	7	INSECT	Fleshy	BLACK_PURPLE	30	BIOTIC
Noronhia	mildbraedii	Noronhia_mildbraedii	Oleaceae					1	1	12	Tropical	AFRO	WHITE	8	INSECT	Fleshy	BLACK_PURPLE	18	BIOTIC
Nuxia	congesta	Nuxia_congesta	Stilbaceae		1	1	1	1	1	22	Warm_Temperate_to_Tropical	AFRO	WHITE	5	INSECT	Non-fleshy	BROWN	3	MULTIPLE
Nuxia	floribunda	Nuxia_floribunda	Stilbaceae	1	1	1	1	1		25	Warm_Temperate_to_Tropical	AFRO	WHITE	3	INSECT	Non-fleshy	BROWN	3	MULTIPLE
Obetia	radula	Obetia_radula	Urticaceae					1		13	Tropical	AFRO	YELLOW	2	INSECT	Non-fleshy	BROWN	1.5	ABIOTIC
Ochna	arborea subs arborea	Ochna_arborea_subs_arborea	Ochnaceae	1						12	Warm_Temperate	PALAEO	YELLOW	20	INSECT	Fleshy	BLACK_PURPLE	10	BIOTIC
Ochna	arborea subs oconnorii	Ochna_arborea_subs_oconnorii	Ochnaceae		1	1				12	Warm_Temperate_to_Subtropical	PALAEO	YELLOW	20	INSECT	Fleshy	BLACK_PURPLE	10	BIOTIC
Ochna	holstii	Ochna_holstii	Ochnaceae		1	1	1	1	1	20	Warm_Temperate_to_Tropical	PALAEO	YELLOW	30	INSECT	Fleshy	BLACK_PURPLE	12	BIOTIC
Ochna	insculpta	Ochna_insculpta	Ochnaceae					1	1	9	Tropical	PALAEO	YELLOW	25	INSECT	Fleshy	BLACK_PURPLE	12	BIOTIC
Ocotea	bullata	Ocotea_bullata	Lauraceae	1	1					30	Warm_Temperate	PAN	WHITE	5	INSECT	Fleshy	BLACK_PURPLE	20	BIOTIC
Ocotea	kenyensis	Ocotea_kenyensis	Lauraceae		1	1	1	1	1	22	Warm_Temperate_to_Tropical	PAN	WHITE	5	INSECT	Fleshy	BLACK_PURPLE	20	BIOTIC
Olea	capensis subs capensis	Olea_capensis_capensis	Oleaceae	1						12	Warm_Temperate	PALAEO	WHITE	5	INSECT	Fleshy	BLACK_PURPLE	10	BIOTIC
Olea	capensis subs macrocarpa	Olea_capensis_macrocarpa	Oleaceae	1	1	1	1	1	1	30	Warm_Temperate_to_Tropical	PALAEO	WHITE	5	INSECT	Fleshy	BLACK_PURPLE	20	BIOTIC
Olea	europaea subs cuspidata	Olea_europaea_cuspidata	Oleaceae	1	1	1	1	1	1	10	Warm_Temperate_to_Tropical	PALAEO	WHITE	4	INSECT	Fleshy	BLACK_PURPLE	10	BIOTIC
Olea	welwitschii	Olea_welwitschii	Oleaceae					1	1	24	Tropical	PALAEO	WHITE	5	INSECT	Fleshy	BLACK_PURPLE	10	BIOTIC
Olinia	emarginata	Olinia_emarginata	Oliniaceae		1					20	Warm_Temperate	AFRO	PINK_PURPLE	3	INSECT	Fleshy	RED	100	BIOTIC
Olinia	rochetiana	Olinia_rochetiana	Oliniaceae				1	1	1	25	Subtropical_to_Tropical	AFRO	WHITE	8	INSECT	Fleshy	RED	8	BIOTIC
Olinia	vanguerioides	Olinia_vanguerioides	Oliniaceae			1				25	Subtropical	AFRO	WHITE	4	INSECT	Fleshy	RED	6	BIOTIC
Olinia	ventosa	Olinia_ventosa	Oliniaceae	1						25	Warm_Temperate	AFRO	WHITE	3	INSECT	Fleshy	RED	10	BIOTIC
Osyris	compressa	Osyris_compressa	Santalaceae	1	1	1	1	1	1	6	Warm_Temperate_to_Tropical	OTHER	GREEN	2	INSECT	Fleshy	BLACK_PURPLE	15	BIOTIC
Oxyanthus	speciosus	Oxyanthus_speciosus	Rubiaceae		1	1	1	1	1	10	Warm_Temperate_to_Tropical	PALAEO	WHITE	5	INSECT	Fleshy	YELLOW	50	BIOTIC
Pauridiantha	paucinervis	Pauridiantha_paucinervis	Rubiaceae					1	1	9	Tropical	AFRO	WHITE	3.1	INSECT	Fleshy	ORANGE	5	BIOTIC
Pauridiantha	symplocoides	Pauridiantha_symplocoides	Rubiaceae			1	1			9	Subtropical	AFRO	WHITE	6	INSECT	Fleshy	BLACK_PURPLE	5	BIOTIC
Pavetta	abyssinica	Pavetta_abyssinica	Rubiaceae				1	1	1	6	Subtropical_to_Tropical	PALAEO	WHITE	10	BIRD_INSECT	Fleshy	BLACK_PURPLE	10	BIOTIC
Pavetta	comostyla subs comostyla	Pavetta_comostyla_subs_comostyla	Rubiaceae			1				6	Subtropical	PALAEO	WHITE	10	BIRD_INSECT	Fleshy	BLACK_PURPLE	10	BIOTIC
Pavetta	hymenophylla	Pavetta_hymenophylla	Rubiaceae					1	1	12	Tropical	PALAEO	WHITE	10	BIRD_INSECT	Fleshy	BLACK_PURPLE	10	BIOTIC
Pavetta	lanceolata	Pavetta_lanceolata	Rubiaceae		1					7	Warm_Temperate	PALAEO	WHITE	10	BIRD_INSECT	Fleshy	BLACK_PURPLE	8	BIOTIC
Pavetta	umtalensis	Pavetta_umtalensis	Rubiaceae			1				7	Subtropical	PALAEO	WHITE	16	BIRD_INSECT	Fleshy	BLACK_PURPLE	10	BIOTIC
Peddiea	africana	Peddiea_africana	Thymelaeaceae		1	1	1	1	1	6	Warm_Temperate_to_Tropical	AFRO	GREEN	4	BIRD_INSECT	Fleshy	BLACK_PURPLE	14	BIOTIC
Pistacia	aethiopica	Pistacia_aethiopica	Anacardiaceae						1	8	Tropical	OTHER	ORANGE_RED	1.5	INSECT	Fleshy	RED	4	BIOTIC
Pittosporum	abyssinicum	Pittosporum_abyssinicum	Pittosporaceae					1	1	18.5	Tropical	PALAEO	YELLOW	10	INSECT	Non-fleshy	RED	8	BIOTIC
Pittosporum	viridiflorum	Pittosporum_viridiflorum	Pittosporaceae	1	1	1	1	1	1	25	Warm_Temperate_to_Tropical	PALAEO	WHITE	5	INSECT	Non-fleshy	RED	8	BIOTIC
Platylophus	trifoliatus	Platylophus_trifoliatus	Cunoniaceae	1						25	Warm_Temperate	OTHER	WHITE	4	INSECT	Non-fleshy	BROWN	10	MULTIPLE
Podocarpus	henkelii	Podocarpus_henkelii	Podocarpaceae		1		1			30	Warm_Temperate_to_Subtropical	AFRO	NO_EXTERNAL_FLOWER		WIND	Fleshy	YELLOW	20	BIOTIC
Podocarpus	latifolius	Podocarpus_latifolius	Podocarpaceae	1	1	1	1	1	1	25	Warm_Temperate_to_Tropical	AFRO	NO_EXTERNAL_FLOWER		WIND	Fleshy	BLACK_PURPLE	15	BIOTIC
Polyscias	albersiana	Polyscias_albersiana	Araliaceae					1		20	Tropical	PALAEO	GREEN	5	INSECT	Fleshy	RED	6.5	BIOTIC
Polyscias	fulva	Polyscias_fulva	Araliaceae			1	1	1	1	25	Subtropical_to_Tropical	PALAEO	GREEN	2	INSECT	Fleshy	BLACK_PURPLE	6	BIOTIC
Polyscias	kikuyuensis	Polyscias_kikuyuensis	Araliaceae						1	25	Tropical	PALAEO	WHITE	4	INSECT	Fleshy	BLACK_PURPLE	7.5	BIOTIC
Polyscias	stuhlmannii	Polyscias_stuhlmannii	Araliaceae					1		20	Tropical	PALAEO	WHITE	3	INSECT	Fleshy	BLACK_PURPLE	6	BIOTIC
Premna	maxima	Premna_maxima	Lamiaceae						1	40	Tropical	PALAEO	WHITE	2.5	INSECT	Fleshy	BLACK_PURPLE	8	BIOTIC
Protorhus	longifolia	Protorhus_longifolia	Anacardiaceae		1					15	Warm_Temperate	AFRO	WHITE	4	INSECT	Fleshy	BLACK_PURPLE	12	BIOTIC
Prunus	africana	Prunus_africana	Rosaceae	1	1	1	1	1	1	25	Warm_Temperate_to_Tropical	OTHER	WHITE	5	INSECT	Fleshy	BLACK_PURPLE	10	BIOTIC
Psychotria	alsophila	Psychotria_alsophila	Rubiaceae					1	1	6	Tropical	PAN	WHITE	3	INSECT	Fleshy	RED	7.5	BIOTIC
Psychotria	capensis	Psychotria_capensis	Rubiaceae	1	1	1	1	1	1	12	Warm_Temperate_to_Tropical	PAN	WHITE	5	INSECT	Fleshy	BLACK_PURPLE	7	BIOTIC
Psychotria	cyathicalyx	Psychotria_cyathicalyx	Rubiaceae					1	1	10	Tropical	PAN	WHITE	2	INSECT	Fleshy	RED	7	BIOTIC
Psychotria	fractinervata	Psychotria_fractinervata	Rubiaceae					1	1	7.5	Tropical	PAN	WHITE	6	INSECT	Fleshy	RED	7	BIOTIC
Psychotria	lauracea	Psychotria_lauracea	Rubiaceae					1	1	6	Tropical	PAN	WHITE	2.5	INSECT	Fleshy	RED	6	BIOTIC
Psychotria	mahonii	Psychotria_mahonii	Rubiaceae			1	1	1	1	11	Subtropical_to_Tropical	PAN	WHITE	5	INSECT	Fleshy	RED	6	BIOTIC
Psychotria	orophila	Psychotria_orophila	Rubiaceae					1	1	10	Tropical	PAN	WHITE	4	INSECT	Fleshy	RED	7	BIOTIC
Psychotria	zombamontana	Psychotria_zombamontana	Rubiaceae		1	1	1	1		6	Warm_Temperate_to_Tropical	PAN	WHITE	2	INSECT	Fleshy	RED	6	BIOTIC
Psydrax	obovatus	Psydrax_obovatus	Rubiaceae	1	1	1				20	Warm_Temperate_to_Subtropical	PALAEO	WHITE	6	INSECT	Fleshy	BLACK_PURPLE	6	BIOTIC
Psydrax	parviflorus	Psydrax_parviflorus	Rubiaceae			1	1	1	1	27	Subtropical_to_Tropical	PALAEO	WHITE	3	INSECT	Fleshy	BLACK_PURPLE	14	BIOTIC
Psydrax	schimperianus	Psydrax_schimperianus	Rubiaceae				1	1	1	10	Subtropical_to_Tropical	PALAEO	WHITE	3.5	INSECT	Fleshy	BLACK_PURPLE	8	BIOTIC
Ptaeroxylon	obliquum	Ptaeroxylon_obliquum	Rutaceae		1					20	Warm_Temperate	AFRO	WHITE	7	INSECT	Non-fleshy	BROWN	20	ABIOTIC
Pterocelastrus	echinatus	Pterocelastrus_echinatus	Celastraceae		1	1	1			18	Warm_Temperate_to_Subtropical	AFRO	WHITE	4	INSECT	Fleshy	RED	8	BIOTIC
Pterocelastrus	rostratus	Pterocelastrus_rostratus	Celastraceae	1	1					20	Warm_Temperate	AFRO	WHITE	6	INSECT	Fleshy	ORANGE	10	BIOTIC
Pterocelastrus	tricuspidatus	Pterocelastrus_tricuspidatus	Celastraceae	1	1					20	Warm_Temperate	AFRO	WHITE	4	INSECT	Fleshy	ORANGE	10	BIOTIC
Pyrostria	chapmanii	Pyrostria_chapmanii	Rubiaceae				1			20	Subtropical	PALAEO	WHITE	2	INSECT	Fleshy	YELLOW	9	BIOTIC
Rauvolfia	caffra	Rauvolfia_caffra	Apocynaceae		1	1	1	1	1	30	Warm_Temperate_to_Tropical	PAN	WHITE	4	INSECT	Fleshy	BLACK_PURPLE	13	BIOTIC
Rauvolfia	mannii	Rauvolfia_mannii	Apocynaceae					1	1	8	Tropical	PAN	WHITE	3.6	INSECT	Fleshy	BLACK_PURPLE	12	BIOTIC
Rawsonia	burtt-davyi	Rawsonia_burtt-davyi	Achariaceae				1			20	Subtropical	AFRO	WHITE	5	INSECT	Fleshy	YELLOW	30	BIOTIC
Rawsonia	lucida	Rawsonia_lucida	Achariaceae		1	1	1	1	1	15	Warm_Temperate_to_Tropical	AFRO	WHITE	8	INSECT	Fleshy	YELLOW	25	BIOTIC
Rhamnus	prinoides	Rhamnus_prinoides	Rhamnaceae	1	1	1	1	1	1	10	Warm_Temperate_to_Tropical	OTHER	WHITE	5	INSECT	Fleshy	BLACK_PURPLE	8	BIOTIC
Rinorea	angustifolia	Rinorea_angustifolia	Violaceae		1		1	1		6	Warm_Temperate_to_Tropical	PAN	WHITE	6	INSECT	Non-fleshy	BROWN	8	ABIOTIC
Rinorea	convallarioides subs convallarioides	Rinorea_convallarioides_convallarioides	Violaceae			1	1			7	Subtropical	PAN	WHITE	6	INSECT	Non-fleshy	GREEN	15	ABIOTIC
Ritchiea	albersii	Ritchiea_albersii	Capparaceae			1		1	1	20	Subtropical_to_Tropical	AFRO	WHITE	40	INSECT	Non-fleshy	BROWN	45	MULTIPLE
Robsonodendron	eucleiforme	Robsonodendron_eucleiforme	Celastraceae	1	1					12	Warm_Temperate	AFRO	WHITE	10	INSECT	Fleshy	BROWN	5	BIOTIC
Rothmannia	capensis	Rothmannia_capensis	Rubiaceae	1	1					20	Warm_Temperate	PALAEO	WHITE	80	INSECT	Fleshy	GREEN	70	BIOTIC
Rothmannia	fischeri	Rothmannia_fischeri	Rubiaceae			1	1	1	1	10	Subtropical_to_Tropical	PALAEO	WHITE	80	INSECT	Fleshy	BLACK_PURPLE	60	BIOTIC
Rutidea	fuscescens	Rutidea_fuscescens	Rubiaceae			1	1			9	Subtropical	AFRO	WHITE	3	INSECT	Fleshy	RED	6	BIOTIC
Rytigynia	adenodonta	Rytigynia_adenodonta	Rubiaceae				1			4	Subtropical	AFRO	WHITE	3.5	INSECT	Fleshy	BLACK_PURPLE	8	BIOTIC
Rytigynia	eickii	Rytigynia_eickii	Rubiaceae					1	1	5	Tropical	AFRO	GREEN	3	INSECT	Fleshy	BLACK_PURPLE	15	BIOTIC
Rytigynia	macrura	Rytigynia_macrura	Rubiaceae			1	1			6	Subtropical	AFRO	WHITE	4.5	INSECT	Fleshy	YELLOW	14	BIOTIC
Rytigynia	uhligii	Rytigynia_uhligii	Rubiaceae			1	1	1	1	8	Subtropical_to_Tropical	AFRO	WHITE	8	INSECT	Fleshy	BLACK_PURPLE	10	BIOTIC
Schrebera	alata	Schrebera_alata	Oleaceae			1	1	1	1	22	Subtropical_to_Tropical	PAN	WHITE	15	INSECT	Non-fleshy	BROWN	30	ABIOTIC
Scolopia	mundii	Scolopia_mundii	Salicaceae	1	1	1				12	Warm_Temperate_to_Subtropical	PALAEO	WHITE	8	INSECT	Fleshy	ORANGE	10	BIOTIC
Scolopia	oreophila	Scolopia_oreophila	Salicaceae		1					13	Warm_Temperate	PALAEO	WHITE	8	INSECT	Fleshy	YELLOW	5	BIOTIC
Scolopia	stolzii	Scolopia_stolzii	Salicaceae			1	1			14	Subtropical	PALAEO	WHITE	7	INSECT	Fleshy	YELLOW	25	BIOTIC
Scolopia	zeyheri	Scolopia_zeyheri	Salicaceae	1	1	1	1	1	1	12	Warm_Temperate_to_Tropical	PALAEO	YELLOW	4	INSECT	Fleshy	RED	10	BIOTIC
Scutia	myrtina	Scutia_myrtina	Rhamnaceae	1	1	1		1	1	8	Warm_Temperate_to_Tropical	PAN	WHITE	4	INSECT	Fleshy	BLACK_PURPLE	8	BIOTIC
Searsia	acuminatissima	Searsia_acuminatissima	Anacardiaceae				1			5	Subtropical	AFRO	YELLOW	1.25	INSECT	Fleshy	BLACK_PURPLE	2.5	BIOTIC
Searsia	chirindensis	Searsia_chirindensis	Anacardiaceae	1	1	1				15	Warm_Temperate_to_Subtropical	AFRO	GREEN	2	INSECT	Fleshy	RED	6	BIOTIC
Searsia	dentata	Searsia_dentata	Anacardiaceae		1	1				6	Warm_Temperate_to_Subtropical	AFRO	YELLOW	3	INSECT	Fleshy	RED	4	BIOTIC
Searsia	lucida	Searsia_lucida	Anacardiaceae	1	1	1				6	Warm_Temperate_to_Subtropical	AFRO	YELLOW	3	INSECT	Fleshy	BROWN	5	BIOTIC
Searsia	natalensis	Searsia_natalensis	Anacardiaceae			1	1	1	1	6	Subtropical_to_Tropical	AFRO	YELLOW	3	INSECT	Fleshy	RED	4	BIOTIC
Searsia	pyroides	Searsia_pyroides	Anacardiaceae	1	1	1		1	1	6	Warm_Temperate_to_Tropical	AFRO	YELLOW	2	INSECT	Fleshy	RED	3	BIOTIC
Searsia	tomentosa	Searsia_tomentosa	Anacardiaceae	1	1	1				5	Warm_Temperate_to_Subtropical	AFRO	GREEN	2	INSECT	Fleshy	BROWN	6	BIOTIC
Seemannaralia	gerrardii	Seemannaralia_gerrardii	Araliaceae		1					10	Warm_Temperate	AFRO	GREEN	5	INSECT	Non-fleshy	BROWN	10	ABIOTIC
Sideroxylon	inerme	Sideroxylon_inerme	Sapotaceae	1						10	Warm_Temperate	PAN	WHITE	4	INSECT	Fleshy	BLACK_PURPLE	12	BIOTIC
Solanecio	mannii	Solanecio_mannii	Asteraceae			1	1	1	1	7	Subtropical_to_Tropical	AFRO	YELLOW	2	INSECT	Non-fleshy	BROWN	8.5	ABIOTIC
Solanum	phoxocarpum	Solanum_phoxocarpum	Solanaceae						1	6	Tropical	OTHER	PINK_PURPLE	30	INSECT	Fleshy	YELLOW	37	BIOTIC
Spathodea	campanulata	Spathodea_campanulata	Bignoniaceae					1	1	35	Tropical	AFRO	ORANGE_RED	25	BIRD	Non-fleshy	BROWN	270	ABIOTIC
Strelitzia	alba	Strelitzia_alba	Strelitziaceae	1						10	Warm_Temperate	AFRO	WHITE	300	BIRD	Non-fleshy	YELLOW	100	BIOTIC
Strelitzia	caudata	Strelitzia_caudata	Strelitziaceae		1	1				8	Warm_Temperate_to_Subtropical	AFRO	PINK_PURPLE	15	BIRD	Non-fleshy	YELLOW	70	BIOTIC
Strombosia	scheffleri	Strombosia_scheffleri	Olacaceae			1	1	1	1	30	Subtropical_to_Tropical	PALAEO	WHITE	5	INSECT	Fleshy	GREEN	25	BIOTIC
Strychnos	decussata	Strychnos_decussata	Loganiaceae	1	1					7	Warm_Temperate	PAN	WHITE	6	INSECT	Fleshy	RED	25	BIOTIC
Strychnos	mellodora	Strychnos_mellodora	Loganiaceae			1		1		35	Subtropical_to_Tropical	PAN	WHITE	3	INSECT	Fleshy	YELLOW	18	BIOTIC
Strychnos	usambarensis	Strychnos_usambarensis	Loganiaceae		1	1		1	1	15	Warm_Temperate_to_Tropical	PAN	WHITE	1	INSECT	Fleshy	YELLOW	15	BIOTIC
Synsepalum	muelleri	Synsepalum_muelleri	Sapotaceae				1			10	Subtropical	AFRO	WHITE	10	INSECT	Fleshy	RED	15	BIOTIC
Syzygium	chimanimaniense	Syzygium_chimanimaniense	Myrtaceae			1				20	Subtropical	PALAEO	WHITE	7	INSECT	Fleshy	BLACK_PURPLE	15	BIOTIC
Syzygium	cordatum	Syzygium_cordatum	Myrtaceae	1	1	1	1	1	1	15	Warm_Temperate_to_Tropical	PALAEO	WHITE	25	INSECT	Fleshy	BLACK_PURPLE	15	BIOTIC
Syzygium	gerrardii	Syzygium_gerrardii	Myrtaceae		1					20	Warm_Temperate	PALAEO	WHITE	15	INSECT	Fleshy	BLACK_PURPLE	30	BIOTIC
Syzygium	guineense	Syzygium_guineense	Myrtaceae		1	1	1	1	1	20	Warm_Temperate_to_Tropical	PALAEO	WHITE	15	INSECT	Fleshy	BLACK_PURPLE	18	BIOTIC
Syzygium	micklethwaitii	Syzygium_micklethwaitii	Myrtaceae					1		30	Tropical	PALAEO	WHITE	15	INSECT	Fleshy	BLACK_PURPLE	15	BIOTIC
Tabernaemontana	stapfiana	Tabernaemontana_stapfiana	Apocynaceae			1	1	1	1	15	Subtropical_to_Tropical	PAN	WHITE	40	INSECT	Fleshy	GREEN	200	BIOTIC
Tarchonanthus	littoralis	Tarchonanthus_littoralis	Asteraceae	1						8	Warm_Temperate	AFRO	WHITE	3	INSECT	Non-fleshy	BROWN	4	MULTIPLE
Tarchonanthus	trilobus	Tarchonanthus_trilobus	Asteraceae		1					8	Warm_Temperate	AFRO	WHITE	3	INSECT	Non-fleshy	BROWN	5	MULTIPLE
Trema	orientale	Trema_orientale	Cannabaceae		1	1	1	1	1	18	Warm_Temperate_to_Tropical	PAN	GREEN	10	INSECT	Fleshy	BLACK_PURPLE	6	BIOTIC
Tricalysia	acocantheroides	Tricalysia_acocantheroides	Rubiaceae		1	1	1			8	Warm_Temperate_to_Subtropical	AFRO	WHITE	10	INSECT	Fleshy	RED	6	BIOTIC
Tricalysia	capensis	Tricalysia_capensis	Rubiaceae		1	1				5	Warm_Temperate_to_Subtropical	AFRO	WHITE	15	INSECT	Fleshy	BLACK_PURPLE	8	BIOTIC
Trichilia	dregeana	Trichilia_dregeana	Meliaceae		1	1	1	1	1	40	Warm_Temperate_to_Tropical	PAN	WHITE	24	INSECT	Non-fleshy	RED	50	BIOTIC
Trichocladus	crinitus	Trichocladus_crinitus	Hamamelidaceae	1						5	Warm_Temperate	AFRO	GREEN	30	INSECT	Non-fleshy	BROWN	7	ABIOTIC
Trichocladus	ellipticus	Trichocladus_ellipticus	Hamamelidaceae	1	1	1	1	1	1	5	Warm_Temperate_to_Tropical	AFRO	GREEN	20	INSECT	Non-fleshy	BROWN	6	ABIOTIC
Trilepisium	madagascariense	Trilepisium_madagascariense	Moraceae		1	1	1	1	1	30	Warm_Temperate_to_Tropical	AFRO	WHITE	10	INSECT	Fleshy	BLACK_PURPLE	20	BIOTIC
Trimeria	grandifolia	Trimeria_grandifolia	Salicaceae	1	1	1	1	1	1	8	Warm_Temperate_to_Tropical	AFRO	WHITE	1	INSECT	Fleshy	RED	5	BIOTIC
Turraea	abyssinica	Turraea_abyssinica	Meliaceae					1	1	15	Tropical	PALAEO	WHITE	25	INSECT	Non-fleshy	RED	15	BIOTIC
Turraea	holstii	Turraea_holstii	Meliaceae				1	1	1	12	Subtropical_to_Tropical	PALAEO	WHITE	25	INSECT	Non-fleshy	RED	10	BIOTIC
Turraea	robusta	Turraea_robusta	Meliaceae					1	1	16	Tropical	PALAEO	WHITE	18	INSECT	Non-fleshy	RED	15	BIOTIC
Vaccinium	exul	Vaccinium_exul	Ericaceae		1	1	1			5	Warm_Temperate_to_Subtropical	OTHER	WHITE	7	INSECT	Fleshy	BLACK_PURPLE	7	BIOTIC
Vachellia	abyssinica	Vachellia_abyssinica	Fabaceae			1	1			15	Subtropical	OTHER	WHITE	10	INSECT	Non-fleshy	BROWN	130	MULTIPLE
Vangueria	apiculata	Vangueria_apiculata	Rubiaceae		1	1	1	1	1	9	Warm_Temperate_to_Tropical	AFRO	WHITE	10	INSECT	Fleshy	GREEN	25	BIOTIC
Vangueria	volkensii	Vangueria_volkensii	Rubiaceae					1	1	15	Tropical	AFRO	GREEN	4.5	INSECT	Fleshy	BROWN	25	BIOTIC
Vepris	bachmannii	Vepris_bachmannii	Rutaceae		1	1	1			15	Warm_Temperate_to_Subtropical	AFRO	WHITE	4	INSECT	Fleshy	ORANGE	20	BIOTIC
Vepris	lanceolata	Vepris_lanceolata	Rutaceae	1	1					15	Warm_Temperate	AFRO	WHITE	4	INSECT	Fleshy	BLACK_PURPLE	5	BIOTIC
Vepris	nobilis	Vepris_nobilis	Rutaceae			1	1	1	1	12	Subtropical_to_Tropical	AFRO	YELLOW	4	INSECT	Fleshy	RED	11.5	BIOTIC
Vepris	stolzii	Vepris_stolzii	Rutaceae				1			15	Subtropical	AFRO	WHITE	3	INSECT	Fleshy	RED	15	BIOTIC
Vernonia	syringifolia	Vernonia_syringifolia	Asteraceae					1	1	6	Tropical	PAN	PINK_PURPLE	2.5	INSECT	Non-fleshy	WHITE	3	ABIOTIC
Virgilia	divaricata	Virgilia_divaricata	Fabaceae	1						10	Warm_Temperate	AFRO	PINK_PURPLE	100	BIRD_INSECT	Non-fleshy	BROWN	80	MULTIPLE
Virgilia	oroboides	Virgilia_oroboides	Fabaceae	1						10	Warm_Temperate	AFRO	PINK_PURPLE	100	BIRD_INSECT	Non-fleshy	BROWN	80	MULTIPLE
Warburgia	salutaris	Warburgia_salutaris	Canellaceae		1	1	1			30	Warm_Temperate_to_Subtropical	AFRO	WHITE	7	INSECT	Fleshy	BLACK_PURPLE	30	BIOTIC
Warburgia	ugandensis	Warburgia_ugandensis	Canellaceae						1	42	Tropical	AFRO	WHITE	7	INSECT	Fleshy	BLACK_PURPLE	50	BIOTIC
Widdringtonia	nodiflora	Widdringtonia_nodiflora	Cupressaceae	1	1	1	1			10	Warm_Temperate_to_Subtropical	AFRO	NO_EXTERNAL_FLOWER		WIND	Non-fleshy	BROWN	20	ABIOTIC
Widdringtonia	whytei	Widdringtonia_whytei	Cupressaceae				1			40	Subtropical	AFRO	NO_EXTERNAL_FLOWER		WIND	Non-fleshy	BROWN	20	ABIOTIC
Xymalos	monospora	Xymalos_monospora	Monimiaceae		1	1	1	1	1	20	Warm_Temperate_to_Tropical	AFRO	YELLOW	2	INSECT	Fleshy	RED	15	BIOTIC
Zanthoxylum	capense	Zanthoxylum_capense	Rutaceae	1	1	1				7	Warm_Temperate_to_Subtropical	PAN	WHITE	3.1	INSECT	Fleshy	RED	5	BIOTIC
Zanthoxylum	davyi	Zanthoxylum_davyi	Rutaceae	1	1	1				30	Warm_Temperate_to_Subtropical	PAN	WHITE	2.7	INSECT	Fleshy	RED	5	BIOTIC
Zanthoxylum	gilletii	Zanthoxylum_gilletii	Rutaceae			1	1		1	35	Subtropical	PAN	WHITE	2.5	INSECT	Fleshy	RED	6	BIOTIC
Zanthoxylum	usambarense	Zanthoxylum_usambarense	Rutaceae					1	1	16	Tropical	PAN	WHITE	4.5	INSECT	Fleshy	RED	10	BIOTIC
